# Supplementary material for: Synthesis and Photocatalytic Evaluation of CoPc/g-C3N4 and CuPc/g-C3N4 Catalysts for Efficient Degradation of Chlorinated Phenols
Source: Molecules. 2026 Jan 8;31(2):213. doi: 10.3390/molecules31020213 (PMC12843753; doi:10.3390/molecules31020213)
Supplement: Supplementary file 1 [file molecules-31-00213-s001.zip]

Archive with 1 entries (1 files):
- molecules-4065090-supplementary.pdf
